# Supplementary material for: Differences in microRNA expression between melanoma and healthy adjacent skin
Source: BMC Dermatol. 2019 Jan 5;19:1. doi: 10.1186/s12895-018-0081-1 (PMC6321655; doi:10.1186/s12895-018-0081-1)
Supplement: Supplementary file 1 — Differentially expressed microRNA between melanoma, healthy adjacent skin and normal skin. (XLS 127 kb) [file 12895_2018_81_MOESM1_ESM.xls]

## Sheet: Лист1
Additional file 1. Differentially expressed microRNA between melanoma, healthy adjacent skin, and normal skin
microRNA	ANOVA p-value	FDR p-value
hsa-miR-5004-3p	2.24e-11	7.9e-09
hsa-miR-3614-5p	3.4e-11	1e-08
hsa-miR-4638-5p	4.57e-11	1.21e-08
hsa-miR-545-3p	2.31e-10	3e-08
hsa-miR-1273c	4.04e-10	4.06e-08
hsa-miR-4301	5.39e-10	4.74e-08
hsa-miR-4276	7.22e-10	5.91e-08
hsa-miR-652-5p	1.3e-09	8.53e-08
hsa-miR-4306	1.3e-09	8.53e-08
hsa-miR-6765-3p	1.31e-09	8.53e-08
hsa-miR-4531	2.2e-09	1.28e-07
hsa-miR-371a-5p	2.74e-09	1.51e-07
hsa-miR-484	2.74e-09	1.51e-07
hsa-miR-550a-5p	2.96e-09	1.58e-07
hsa-miR-1914-3p	3.63e-09	1.75e-07
hsa-miR-187-5p	3.7e-09	1.76e-07
hsa-miR-7112-3p	4.16e-09	1.9e-07
hsa-miR-1307-5p	4.32e-09	1.93e-07
hsa-miR-503-5p	4.4e-09	1.95e-07
hsa-miR-2682-5p	4.67e-09	2.03e-07
hsa-miR-495-5p	5.97e-09	2.4e-07
hsa-miR-5100	6.47e-09	2.51e-07
hsa-miR-1279	6.8e-09	2.56e-07
hsa-miR-4707-3p	6.99e-09	2.6e-07
hsa-miR-4441	7.8e-09	2.83e-07
hsa-miR-382-3p	8e-09	2.86e-07
hsa-miR-5095	8.01e-09	2.86e-07
hsa-miR-217	1.2e-08	3.67e-07
hsa-miR-4724-5p	1.47e-08	4.22e-07
hsa-miR-8076	1.63e-08	4.49e-07
hsa-miR-212-3p	1.75e-08	4.75e-07
hsa-miR-759	1.79e-08	4.75e-07
hsa-miR-4537	1.83e-08	4.82e-07
hsa-miR-6874-5p	2.3e-08	5.63e-07
hsa-miR-4746-5p	2.49e-08	6.06e-07
hsa-miR-6501-3p	2.59e-08	6.16e-07
hsa-miR-644a	2.6e-08	6.16e-07
hsa-miR-4796-5p	2.7e-08	6.32e-07
hsa-miR-4762-3p	2.93e-08	6.58e-07
hsa-miR-4802-5p	3.48e-08	7.33e-07
hsa-miR-6770-5p	3.78e-08	7.74e-07
hsa-miR-3145-3p	3.82e-08	7.79e-07
hsa-miR-4426	4.15e-08	8.26e-07
hsa-miR-1537-5p	4.26e-08	8.38e-07
hsa-miR-6872-3p	4.62e-08	8.71e-07
hsa-miR-5589-5p	4.97e-08	9.18e-07
hsa-miR-7975	5.16e-08	9.33e-07
hsa-miR-4757-5p	5.5e-08	9.75e-07
hsa-miR-4804-3p	6.97e-08	1e-06
hsa-miR-655-5p	7.37e-08	1e-06
hsa-miR-1276	7.47e-08	1e-06
hsa-miR-1253	7.85e-08	1e-06
hsa-miR-920	8.6e-08	1e-06
hsa-miR-4758-3p	8.97e-08	1e-06
hsa-miR-6850-3p	1.03e-07	2e-06
hsa-miR-7155-5p	1.05e-07	2e-06
hsa-miR-128-1-5p	1.08e-07	2e-06
hsa-miR-874-5p	1.1e-07	2e-06
hsa-miR-21-3p	1.2e-07	2e-06
hsa-miR-7843-5p	1.22e-07	2e-06
hsa-miR-6084	1.32e-07	2e-06
hsa-miR-1287-5p	1.38e-07	2e-06
hsa-miR-1914-5p	1.4e-07	2e-06
hsa-miR-4671-3p	1.42e-07	2e-06
hsa-miR-1913	1.52e-07	2e-06
hsa-miR-324-5p	1.53e-07	2e-06
hsa-miR-4682	1.71e-07	2e-06
hsa-miR-6079	1.73e-07	2e-06
hsa-miR-4666a-3p	1.78e-07	2e-06
hsa-miR-4691-5p	1.88e-07	2e-06
hsa-miR-4776-5p	2.04e-07	2e-06
hsa-miR-4272	2.13e-07	2e-06
hsa-miR-3938	2.16e-07	2e-06
hsa-miR-2052	2.16e-07	2e-06
hsa-miR-1538	2.2e-07	2e-06
hsa-miR-4655-5p	2.27e-07	3e-06
hsa-miR-3136-5p	2.3e-07	3e-06
hsa-miR-421	2.34e-07	3e-06
hsa-miR-4785	2.34e-07	3e-06
hsa-miR-141-5p	2.36e-07	3e-06
hsa-miR-642b-3p	2.47e-07	3e-06
hsa-miR-550a-3p	2.54e-07	3e-06
hsa-miR-146a-5p	2.55e-07	3e-06
hsa-miR-1260a	2.56e-07	3e-06
hsa-miR-3649	2.6e-07	3e-06
hsa-miR-4475	2.67e-07	3e-06
hsa-miR-4683	2.68e-07	3e-06
hsa-miR-6722-5p	2.71e-07	3e-06
hsa-miR-5591-5p	2.79e-07	3e-06
hsa-miR-3144-3p	2.85e-07	3e-06
hsa-miR-519d-5p	2.91e-07	3e-06
hsa-miR-3170	3.08e-07	3e-06
hsa-miR-708-3p	3.18e-07	3e-06
hsa-miR-6737-5p	3.31e-07	3e-06
hsa-miR-1292-5p	3.31e-07	3e-06
hsa-miR-4783-3p	3.31e-07	3e-06
hsa-miR-1229-5p	3.33e-07	3e-06
hsa-miR-4661-5p	3.38e-07	3e-06
hsa-miR-616-5p	3.38e-07	3e-06
hsa-miR-1261	3.41e-07	3e-06
hsa-miR-302d-3p	3.47e-07	3e-06
hsa-miR-5010-5p	3.53e-07	4e-06
hsa-miR-769-5p	3.64e-07	4e-06
hsa-miR-4313	3.75e-07	4e-06
hsa-miR-646	3.86e-07	4e-06
hsa-miR-6877-5p	3.91e-07	4e-06
hsa-miR-5586-5p	3.94e-07	4e-06
hsa-miR-576-3p	4.03e-07	4e-06
hsa-miR-492	4.15e-07	4e-06
hsa-miR-4764-5p	4.17e-07	4e-06
hsa-miR-6855-5p	4.26e-07	4e-06
hsa-miR-605-3p	4.3e-07	4e-06
hsa-miR-4319	4.46e-07	4e-06
hsa-miR-410-5p	4.5e-07	4e-06
hsa-miR-1911-5p	4.73e-07	4e-06
hsa-miR-659-3p	4.76e-07	4e-06
hsa-miR-6857-5p	4.78e-07	4e-06
hsa-miR-7851-3p	4.9e-07	4e-06
hsa-miR-3194-5p	4.92e-07	4e-06
hsa-miR-3150b-5p	5.1e-07	5e-06
hsa-miR-5582-3p	5.39e-07	5e-06
hsa-miR-4731-3p	5.45e-07	5e-06
hsa-miR-374a-3p	5.5e-07	5e-06
hsa-miR-6777-3p	5.52e-07	5e-06
hsa-miR-548ad	5.61e-07	5e-06
hsa-miR-424-3p	5.63e-07	5e-06
hsa-miR-4477b	5.64e-07	5e-06
hsa-miR-384	5.9e-07	5e-06
hsa-miR-562	5.9e-07	5e-06
hsa-miR-3689a-3p	6.06e-07	5e-06
hsa-miR-2392	6.08e-07	5e-06
hsa-miR-376a-2-5p	6.1e-07	5e-06
hsa-miR-4797-3p	6.31e-07	5e-06
hsa-miR-326	6.37e-07	5e-06
hsa-miR-6822-5p	6.52e-07	6e-06
hsa-miR-3907	6.58e-07	6e-06
hsa-miR-1245b-5p	6.59e-07	6e-06
hsa-miR-4680-5p	6.75e-07	6e-06
hsa-miR-3973	6.85e-07	6e-06
hsa-miR-4518	6.9e-07	6e-06
hsa-miR-182-3p	7.18e-07	6e-06
hsa-miR-642a-3p	7.22e-07	6e-06
hsa-miR-3978	7.28e-07	6e-06
hsa-miR-661	7.45e-07	6e-06
hsa-miR-302c-5p	7.59e-07	6e-06
hsa-miR-1343-3p	7.86e-07	6e-06
hsa-miR-100-3p	8.2e-07	6e-06
hsa-miR-3155b	8.79e-07	7e-06
hsa-miR-940	8.94e-07	7e-06
hsa-miR-2909	8.95e-07	7e-06
hsa-miR-210-5p	9.03e-07	7e-06
hsa-miR-605-5p	9.13e-07	7e-06
hsa-miR-548ao-3p	9.35e-07	7e-06
hsa-miR-3663-3p	9.52e-07	7e-06
hsa-miR-660-5p	9.56e-07	7e-06
hsa-miR-8070	9.56e-07	7e-06
hsa-miR-3117-3p	9.95e-07	7e-06
hsa-miR-6817-5p	1e-06	7e-06
hsa-miR-4452	1e-06	8e-06
hsa-miR-5705	1e-06	8e-06
hsa-miR-924	1e-06	8e-06
hsa-miR-194-3p	1e-06	8e-06
hsa-miR-4261	1e-06	8e-06
hsa-miR-124-3p	1e-06	8e-06
hsa-miR-5189-3p	1e-06	8e-06
hsa-miR-1180-5p	1e-06	8e-06
hsa-miR-598-5p	1e-06	8e-06
hsa-miR-4696	1e-06	9e-06
hsa-miR-208a-5p	1e-06	9e-06
hsa-miR-4449	1e-06	9e-06
hsa-miR-6793-3p	1e-06	9e-06
hsa-miR-497-3p	1e-06	9e-06
hsa-miR-6081	1e-06	9e-06
hsa-miR-372-3p	1e-06	9e-06
hsa-miR-4756-5p	1e-06	9e-06
hsa-miR-125a-5p	1e-06	9e-06
hsa-miR-1203	1e-06	9e-06
hsa-miR-1301-3p	1e-06	9e-06
hsa-miR-5585-5p	1e-06	9e-06
hsa-miR-2114-3p	1e-06	9e-06
hsa-miR-4755-5p	1e-06	9e-06
hsa-miR-4295	1e-06	9e-06
hsa-miR-548m	1e-06	9e-06
hsa-miR-580-3p	1e-06	1e-05
hsa-miR-135a-5p	1e-06	1e-05
hsa-miR-325	2e-06	1e-05
hsa-miR-6889-5p	2e-06	1e-05
hsa-miR-3136-3p	2e-06	1e-05
hsa-miR-8080	2e-06	1e-05
hsa-miR-4320	2e-06	1e-05
hsa-miR-363-3p	2e-06	1e-05
hsa-miR-4454	2e-06	1e-05
hsa-miR-3661	2e-06	1e-05
hsa-miR-1193	2e-06	1e-05
hsa-miR-4448	2e-06	1.1e-05
hsa-miR-513c-3p	2e-06	1.1e-05
hsa-miR-4664-5p	2e-06	1.1e-05
hsa-miR-4422	2e-06	1.1e-05
hsa-miR-769-3p	2e-06	1.1e-05
hsa-miR-3622a-5p	2e-06	1.1e-05
hsa-miR-4278	2e-06	1.1e-05
hsa-miR-7702	2e-06	1.1e-05
hsa-miR-138-5p	2e-06	1.1e-05
hsa-miR-490-5p	2e-06	1.2e-05
hsa-miR-3184-5p	2e-06	1.2e-05
hsa-miR-5007-5p	2e-06	1.2e-05
hsa-miR-3650	2e-06	1.2e-05
hsa-miR-4762-5p	2e-06	1.2e-05
hsa-miR-323b-5p	2e-06	1.3e-05
hsa-miR-6868-3p	2e-06	1.3e-05
hsa-miR-4431	2e-06	1.3e-05
hsa-miR-557	2e-06	1.3e-05
hsa-miR-4781-3p	2e-06	1.3e-05
hsa-miR-4529-5p	2e-06	1.3e-05
hsa-miR-6840-5p	2e-06	1.3e-05
hsa-miR-4723-5p	2e-06	1.3e-05
hsa-miR-3689d	2e-06	1.3e-05
hsa-miR-4523	2e-06	1.3e-05
hsa-miR-3176	2e-06	1.3e-05
hsa-miR-1185-2-3p	2e-06	1.3e-05
hsa-miR-4329	2e-06	1.4e-05
hsa-miR-4482-5p	2e-06	1.4e-05
hsa-miR-6848-3p	3e-06	1.4e-05
hsa-miR-323a-5p	3e-06	1.4e-05
hsa-miR-4738-5p	3e-06	1.5e-05
hsa-miR-5091	3e-06	1.5e-05
hsa-miR-4697-5p	3e-06	1.5e-05
hsa-miR-6774-5p	3e-06	1.5e-05
hsa-miR-641	3e-06	1.5e-05
hsa-miR-135a-3p	3e-06	1.6e-05
hsa-miR-564	3e-06	1.6e-05
hsa-miR-5009-5p	3e-06	1.6e-05
hsa-miR-4460	3e-06	1.6e-05
hsa-miR-5195-3p	3e-06	1.6e-05
hsa-miR-4443	3e-06	1.6e-05
hsa-miR-626	3e-06	1.6e-05
hsa-miR-1322	3e-06	1.6e-05
hsa-miR-4277	3e-06	1.6e-05
hsa-miR-6516-5p	3e-06	1.6e-05
hsa-miR-6823-5p	3e-06	1.6e-05
hsa-miR-6855-3p	3e-06	1.7e-05
hsa-miR-4423-5p	3e-06	1.7e-05
hsa-miR-500b-5p	3e-06	1.7e-05
hsa-miR-599	3e-06	1.7e-05
hsa-miR-4765	3e-06	1.7e-05
hsa-miR-578	3e-06	1.7e-05
hsa-miR-942-3p	3e-06	1.7e-05
hsa-miR-101-5p	3e-06	1.7e-05
hsa-miR-4446-3p	3e-06	1.7e-05
hsa-miR-4711-5p	3e-06	1.7e-05
hsa-miR-185-3p	3e-06	1.7e-05
hsa-miR-151b	4e-06	1.8e-05
hsa-miR-7705	4e-06	1.8e-05
hsa-miR-6837-5p	4e-06	1.8e-05
hsa-miR-4255	4e-06	1.8e-05
hsa-miR-330-5p	4e-06	1.8e-05
hsa-miR-4476	4e-06	1.8e-05
hsa-miR-4746-3p	4e-06	1.9e-05
hsa-miR-6737-3p	4e-06	1.9e-05
hsa-miR-4749-3p	4e-06	1.9e-05
hsa-miR-18a-5p	4e-06	1.9e-05
hsa-miR-4450	4e-06	1.9e-05
hsa-miR-219b-3p	4e-06	1.9e-05
hsa-miR-593-3p	4e-06	2e-05
hsa-miR-3156-5p	4e-06	2e-05
hsa-miR-4694-3p	4e-06	2e-05
hsa-miR-1185-1-3p	4e-06	2e-05
hsa-miR-515-3p	4e-06	2e-05
hsa-miR-5692b	4e-06	2e-05
hsa-miR-4675	4e-06	2.1e-05
hsa-miR-5587-3p	4e-06	2.1e-05
hsa-miR-4720-3p	4e-06	2.1e-05
hsa-miR-3123	4e-06	2.1e-05
hsa-miR-802	5e-06	2.2e-05
hsa-miR-4736	5e-06	2.2e-05
hsa-miR-544b	5e-06	2.2e-05
hsa-miR-5684	5e-06	2.2e-05
hsa-miR-3143	5e-06	2.2e-05
hsa-miR-7977	5e-06	2.2e-05
hsa-miR-6851-5p	5e-06	2.2e-05
hsa-miR-668-3p	5e-06	2.2e-05
hsa-miR-1185-5p	5e-06	2.3e-05
hsa-miR-148b-5p	5e-06	2.3e-05
hsa-miR-4670-5p	5e-06	2.4e-05
hsa-miR-302b-5p	5e-06	2.4e-05
hsa-miR-374b-3p	5e-06	2.4e-05
hsa-miR-3692-5p	5e-06	2.4e-05
hsa-miR-4799-3p	5e-06	2.4e-05
hsa-miR-648	5e-06	2.4e-05
hsa-miR-6866-5p	5e-06	2.5e-05
hsa-miR-4456	5e-06	2.5e-05
hsa-miR-429	6e-06	2.5e-05
hsa-miR-3663-5p	6e-06	2.5e-05
hsa-miR-4252	6e-06	2.5e-05
hsa-miR-877-3p	6e-06	2.5e-05
hsa-miR-622	6e-06	2.5e-05
hsa-miR-8057	6e-06	2.5e-05
hsa-miR-7112-5p	6e-06	2.5e-05
hsa-miR-18a-3p	6e-06	2.5e-05
hsa-miR-3200-3p	6e-06	2.6e-05
hsa-miR-1178-5p	6e-06	2.6e-05
hsa-miR-4303	6e-06	2.6e-05
hsa-miR-4461	6e-06	2.6e-05
hsa-miR-4740-3p	6e-06	2.6e-05
hsa-miR-6080	6e-06	2.6e-05
hsa-miR-942-5p	6e-06	2.6e-05
hsa-miR-6767-5p	6e-06	2.7e-05
hsa-miR-1273h-3p	6e-06	2.7e-05
hsa-miR-3909	6e-06	2.7e-05
hsa-miR-8054	6e-06	2.7e-05
hsa-miR-4677-5p	6e-06	2.7e-05
hsa-miR-4800-3p	6e-06	2.7e-05
hsa-miR-1292-3p	6e-06	2.7e-05
hsa-miR-1295b-3p	6e-06	2.8e-05
hsa-miR-25-3p	6e-06	2.8e-05
hsa-miR-1288-3p	6e-06	2.8e-05
hsa-miR-6817-3p	7e-06	2.8e-05
hsa-miR-675-5p	7e-06	2.8e-05
hsa-miR-4302	7e-06	2.8e-05
hsa-miR-339-3p	7e-06	2.8e-05
hsa-miR-330-3p	7e-06	2.8e-05
hsa-miR-892c-5p	7e-06	2.8e-05
hsa-miR-659-5p	7e-06	2.8e-05
hsa-miR-6731-5p	7e-06	2.8e-05
hsa-miR-548q	7e-06	2.9e-05
hsa-miR-6505-5p	7e-06	2.9e-05
hsa-miR-6810-5p	7e-06	2.9e-05
hsa-miR-597-3p	7e-06	2.9e-05
hsa-miR-3606-3p	7e-06	2.9e-05
hsa-miR-4786-5p	7e-06	2.9e-05
hsa-miR-146b-5p	7e-06	3e-05
hsa-miR-301a-5p	7e-06	3e-05
hsa-miR-889-5p	7e-06	3e-05
hsa-miR-4433b-5p	7e-06	3e-05
hsa-miR-103a-2-5p	7e-06	3e-05
hsa-miR-5192	7e-06	3e-05
hsa-miR-2355-3p	7e-06	3e-05
hsa-miR-30b-5p	7e-06	3e-05
hsa-miR-3679-3p	7e-06	3e-05
hsa-miR-4798-5p	7e-06	3e-05
hsa-miR-6885-5p	7e-06	3e-05
hsa-miR-138-2-3p	7e-06	3.1e-05
hsa-miR-598-3p	7e-06	3.1e-05
hsa-miR-1243	7e-06	3.1e-05
hsa-miR-219a-5p	8e-06	3.1e-05
hsa-miR-6768-5p	8e-06	3.1e-05
hsa-miR-766-3p	8e-06	3.1e-05
hsa-miR-4686	8e-06	3.2e-05
hsa-miR-7157-3p	8e-06	3.2e-05
hsa-miR-500b-3p	8e-06	3.2e-05
hsa-miR-4712-3p	8e-06	3.2e-05
hsa-miR-888-5p	8e-06	3.2e-05
hsa-miR-892b	8e-06	3.2e-05
hsa-miR-4284	8e-06	3.2e-05
hsa-miR-5687	8e-06	3.2e-05
hsa-miR-487a-5p	8e-06	3.3e-05
hsa-miR-7160-5p	8e-06	3.3e-05
hsa-miR-296-5p	8e-06	3.3e-05
hsa-miR-6871-5p	8e-06	3.3e-05
hsa-miR-4766-5p	8e-06	3.3e-05
hsa-miR-3135a	8e-06	3.3e-05
hsa-miR-331-5p	8e-06	3.3e-05
hsa-miR-147b	8e-06	3.4e-05
hsa-miR-7161-5p	9e-06	3.4e-05
hsa-miR-33b-3p	9e-06	3.4e-05
hsa-miR-5681b	9e-06	3.4e-05
hsa-miR-6755-5p	9e-06	3.4e-05
hsa-miR-33a-5p	9e-06	3.5e-05
hsa-miR-1233-5p	9e-06	3.5e-05
hsa-miR-7978	9e-06	3.5e-05
hsa-miR-581	9e-06	3.5e-05
hsa-miR-4420	9e-06	3.6e-05
hsa-miR-3140-3p	9e-06	3.6e-05
hsa-miR-2116-5p	9e-06	3.6e-05
hsa-miR-4711-3p	9e-06	3.6e-05
hsa-miR-4513	1e-05	3.7e-05
hsa-miR-1909-5p	1e-05	3.7e-05
hsa-miR-4517	1e-05	3.7e-05
hsa-miR-6889-3p	1e-05	3.7e-05
hsa-miR-615-5p	1e-05	3.7e-05
hsa-miR-3124-5p	1e-05	3.7e-05
hsa-miR-128-2-5p	1e-05	3.8e-05
hsa-miR-4265	1e-05	3.8e-05
hsa-miR-3685	1e-05	3.8e-05
hsa-miR-6792-5p	1e-05	3.9e-05
hsa-miR-551b-5p	1e-05	3.9e-05
hsa-miR-4503	1e-05	3.9e-05
hsa-miR-7153-5p	1e-05	3.9e-05
hsa-miR-625-3p	1e-05	3.9e-05
hsa-miR-555	1e-05	3.9e-05
hsa-miR-4308	1e-05	4e-05
hsa-mir-6841	1e-05	4e-05
hsa-miR-6719-3p	1.1e-05	4e-05
hsa-miR-155-5p	1.1e-05	4e-05
hsa-miR-4536-5p	1.1e-05	4.1e-05
hsa-miR-8083	1.1e-05	4.1e-05
hsa-miR-4469	1.1e-05	4.1e-05
hsa-miR-1264	1.1e-05	4.1e-05
hsa-miR-629-3p	1.1e-05	4.1e-05
hsa-miR-4678	1.1e-05	4.1e-05
hsa-miR-504-3p	1.1e-05	4.2e-05
hsa-miR-4325	1.1e-05	4.3e-05
hsa-miR-6512-3p	1.1e-05	4.3e-05
hsa-miR-5697	1.1e-05	4.3e-05
hsa-miR-339-5p	1.2e-05	4.3e-05
hsa-miR-1260b	1.2e-05	4.3e-05
hsa-miR-153-3p	1.2e-05	4.3e-05
hsa-miR-4321	1.2e-05	4.3e-05
hsa-miR-4778-3p	1.2e-05	4.3e-05
hsa-miR-6071	1.2e-05	4.4e-05
hsa-miR-302c-3p	1.2e-05	4.4e-05
hsa-miR-6808-5p	1.2e-05	4.4e-05
hsa-miR-1181	1.2e-05	4.4e-05
hsa-miR-602	1.2e-05	4.4e-05
hsa-miR-4447	1.2e-05	4.4e-05
hsa-miR-5703	1.2e-05	4.4e-05
hsa-miR-29c-5p	1.2e-05	4.4e-05
hsa-miR-4282	1.2e-05	4.4e-05
hsa-miR-4640-3p	1.2e-05	4.4e-05
hsa-miR-34a-5p	1.2e-05	4.5e-05
hsa-miR-5003-3p	1.2e-05	4.5e-05
hsa-miR-29b-1-5p	1.2e-05	4.5e-05
hsa-miR-548l	1.2e-05	4.5e-05
hsa-miR-4757-3p	1.3e-05	4.5e-05
hsa-miR-4655-3p	1.3e-05	4.6e-05
hsa-miR-548p	1.3e-05	4.6e-05
hsa-miR-8063	1.3e-05	4.6e-05
hsa-miR-3605-5p	1.3e-05	4.7e-05
hsa-miR-26a-2-3p	1.3e-05	4.7e-05
hsa-miR-1288-5p	1.3e-05	4.7e-05
hsa-miR-6882-5p	1.3e-05	4.8e-05
hsa-miR-4798-3p	1.3e-05	4.8e-05
hsa-miR-6892-3p	1.3e-05	4.8e-05
hsa-miR-3151-3p	1.4e-05	4.9e-05
hsa-miR-4637	1.4e-05	4.9e-05
hsa-miR-3667-3p	1.4e-05	4.9e-05
hsa-miR-6835-5p	1.4e-05	4.9e-05
hsa-miR-4445-5p	1.4e-05	4.9e-05
hsa-miR-6803-3p	1.4e-05	4.9e-05
hsa-miR-3616-5p	1.4e-05	4.9e-05
hsa-miR-130b-3p	1.4e-05	4.9e-05
hsa-miR-5704	1.4e-05	4.9e-05
hsa-miR-1208	1.4e-05	4.9e-05
hsa-miR-125a-3p	1.4e-05	5e-05
hsa-miR-6859-3p	1.4e-05	5e-05
hsa-miR-4754	1.4e-05	5e-05
hsa-miR-5188	1.4e-05	5.1e-05
hsa-miR-6845-5p	1.5e-05	5.2e-05
hsa-miR-302b-3p	1.5e-05	5.2e-05
hsa-miR-6853-5p	1.5e-05	5.2e-05
hsa-miR-6780b-5p	1.5e-05	5.2e-05
hsa-miR-1199-5p	1.5e-05	5.3e-05
hsa-miR-5011-3p	1.5e-05	5.3e-05
hsa-miR-548y	1.5e-05	5.3e-05
hsa-miR-891b	1.6e-05	5.4e-05
hsa-miR-3944-5p	1.6e-05	5.4e-05
hsa-miR-4315	1.6e-05	5.5e-05
hsa-miR-3660	1.6e-05	5.5e-05
hsa-miR-1238-5p	1.6e-05	5.5e-05
hsa-miR-583	1.6e-05	5.5e-05
hsa-miR-6835-3p	1.6e-05	5.5e-05
hsa-miR-96-3p	1.6e-05	5.5e-05
hsa-miR-922	1.6e-05	5.5e-05
hsa-miR-129-5p	1.6e-05	5.5e-05
hsa-miR-4699-5p	1.6e-05	5.5e-05
hsa-miR-451b	1.6e-05	5.6e-05
hsa-miR-298	1.6e-05	5.6e-05
hsa-miR-1266-5p	1.7e-05	5.6e-05
hsa-miR-5579-3p	1.7e-05	5.6e-05
hsa-miR-6852-3p	1.7e-05	5.6e-05
hsa-miR-4535	1.7e-05	5.7e-05
hsa-miR-4753-5p	1.7e-05	5.7e-05
hsa-miR-128-3p	1.7e-05	5.7e-05
hsa-miR-4690-3p	1.7e-05	5.7e-05
hsa-miR-5197-3p	1.7e-05	5.7e-05
hsa-miR-4522	1.7e-05	5.7e-05
hsa-miR-4271	1.7e-05	5.8e-05
hsa-miR-1266-3p	1.8e-05	5.8e-05
hsa-miR-3181	1.8e-05	6e-05
hsa-miR-181c-3p	1.8e-05	6e-05
hsa-miR-4663	1.8e-05	6e-05
hsa-miR-490-3p	1.8e-05	6e-05
hsa-miR-548ao-5p	1.8e-05	6e-05
hsa-miR-4486	1.8e-05	6.1e-05
hsa-miR-146a-3p	1.8e-05	6.1e-05
hsa-miR-92b-3p	1.9e-05	6.1e-05
hsa-miR-3130-3p	1.9e-05	6.1e-05
hsa-miR-103b	1.9e-05	6.1e-05
hsa-miR-5010-3p	1.9e-05	6.2e-05
hsa-miR-222-5p	1.9e-05	6.2e-05
hsa-miR-2114-5p	2e-05	6.3e-05
hsa-miR-5680	2e-05	6.4e-05
hsa-miR-370-3p	2e-05	6.4e-05
hsa-miR-3923	2e-05	6.4e-05
hsa-miR-181d-5p	2e-05	6.4e-05
hsa-miR-6799-3p	2e-05	6.5e-05
hsa-miR-4494	2e-05	6.5e-05
hsa-miR-2053	2e-05	6.5e-05
hsa-miR-4268	2e-05	6.5e-05
hsa-miR-3151-5p	2.1e-05	6.6e-05
hsa-miR-449c-5p	2.1e-05	6.7e-05
hsa-miR-5003-5p	2.1e-05	6.7e-05
hsa-miR-660-3p	2.1e-05	6.8e-05
hsa-miR-576-5p	2.2e-05	6.8e-05
hsa-miR-372-5p	2.2e-05	6.9e-05
hsa-miR-3657	2.2e-05	6.9e-05
hsa-miR-874-3p	2.2e-05	7e-05
hsa-miR-6729-3p	2.2e-05	7e-05
hsa-miR-2276-3p	2.2e-05	7e-05
hsa-miR-504-5p	2.3e-05	7.3e-05
hsa-miR-6502-3p	2.4e-05	7.3e-05
hsa-miR-3648	2.4e-05	7.3e-05
hsa-miR-6509-5p	2.4e-05	7.4e-05
hsa-miR-3675-3p	2.4e-05	7.4e-05
hsa-miR-711	2.4e-05	7.4e-05
hsa-miR-6764-5p	2.4e-05	7.4e-05
hsa-miR-3914	2.4e-05	7.5e-05
hsa-miR-4756-3p	2.5e-05	7.6e-05
hsa-miR-373-5p	2.5e-05	7.6e-05
hsa-miR-3673	2.5e-05	7.7e-05
hsa-miR-4533	2.5e-05	7.8e-05
hsa-miR-4774-5p	2.5e-05	7.8e-05
hsa-miR-1915-5p	2.5e-05	7.8e-05
hsa-miR-4782-3p	2.6e-05	7.8e-05
hsa-miR-510-3p	2.6e-05	7.8e-05
hsa-miR-4633-5p	2.6e-05	7.8e-05
hsa-miR-3140-5p	2.6e-05	7.9e-05
hsa-miR-3169	2.6e-05	7.9e-05
hsa-miR-671-5p	2.6e-05	7.9e-05
hsa-miR-4477a	2.6e-05	7.9e-05
hsa-miR-3119	2.6e-05	8e-05
hsa-miR-218-1-3p	2.6e-05	8e-05
hsa-miR-6501-5p	2.6e-05	8e-05
hsa-miR-30a-5p	2.6e-05	8e-05
hsa-miR-3160-3p	2.7e-05	8e-05
hsa-miR-140-5p	2.7e-05	8e-05
hsa-miR-30d-5p	2.7e-05	8.1e-05
hsa-miR-20b-5p	2.7e-05	8.1e-05
hsa-miR-4701-5p	2.7e-05	8.1e-05
hsa-miR-6502-5p	2.7e-05	8.1e-05
hsa-miR-4676-5p	2.7e-05	8.2e-05
hsa-miR-4527	2.7e-05	8.2e-05
hsa-miR-671-3p	2.8e-05	8.3e-05
hsa-miR-3928-3p	2.8e-05	8.3e-05
hsa-miR-541-3p	2.8e-05	8.4e-05
hsa-miR-190a-5p	2.8e-05	8.4e-05
hsa-miR-3133	2.9e-05	8.5e-05
hsa-miR-4747-3p	2.9e-05	8.5e-05
hsa-miR-1251-5p	2.9e-05	8.7e-05
hsa-miR-181d-3p	3e-05	8.7e-05
hsa-miR-3974	3e-05	8.7e-05
hsa-miR-4653-5p	3e-05	8.7e-05
hsa-miR-6723-5p	3e-05	8.7e-05
hsa-miR-1252-5p	3e-05	8.8e-05
hsa-miR-4662a-3p	3.1e-05	9e-05
hsa-miR-6854-5p	3.1e-05	9e-05
hsa-miR-5683	3.1e-05	9.1e-05
hsa-miR-136-3p	3.1e-05	9.1e-05
hsa-miR-8088	3.2e-05	9.2e-05
hsa-miR-892a	3.2e-05	9.2e-05
hsa-miR-645	3.2e-05	9.3e-05
hsa-miR-621	3.2e-05	9.3e-05
hsa-miR-153-5p	3.2e-05	9.3e-05
hsa-miR-6726-5p	3.3e-05	9.4e-05
hsa-miR-449c-3p	3.3e-05	9.5e-05
hsa-miR-4327	3.3e-05	9.6e-05
hsa-miR-5000-5p	3.4e-05	9.6e-05
hsa-miR-450b-3p	3.4e-05	9.6e-05
hsa-miR-19b-1-5p	3.4e-05	9.6e-05
hsa-miR-211-3p	3.4e-05	9.7e-05
hsa-miR-31-5p	3.4e-05	9.7e-05
hsa-miR-3155a	3.5e-05	9.8e-05
hsa-miR-106b-5p	3.5e-05	9.8e-05
hsa-miR-5698	3.5e-05	9.8e-05
hsa-miR-6781-5p	3.5e-05	9.9e-05
hsa-miR-491-3p	3.5e-05	9.9e-05
hsa-miR-4792	3.5e-05	9.9e-05
hsa-miR-676-5p	3.6e-05	0.000102
hsa-miR-4665-3p	3.7e-05	0.000103
hsa-miR-502-5p	3.7e-05	0.000103
hsa-miR-4735-5p	3.7e-05	0.000103
hsa-miR-548az-5p	3.7e-05	0.000103
hsa-miR-374c-3p	3.8e-05	0.000104
hsa-miR-5583-3p	3.8e-05	0.000104
hsa-miR-6795-5p	3.8e-05	0.000105
hsa-miR-122-3p	3.8e-05	0.000105
hsa-miR-5089-5p	3.8e-05	0.000106
hsa-miR-887-3p	3.8e-05	0.000106
hsa-miR-4489	3.8e-05	0.000106
hsa-miR-8078	3.8e-05	0.000106
hsa-miR-5580-3p	3.8e-05	0.000106
hsa-miR-3198	3.9e-05	0.000107
hsa-miR-6827-5p	3.9e-05	0.000108
hsa-miR-4286	4e-05	0.000109
hsa-miR-548ay-3p	4e-05	0.00011
hsa-miR-1228-3p	4e-05	0.00011
hsa-miR-4425	4.1e-05	0.000111
hsa-miR-6760-5p	4.1e-05	0.000112
hsa-miR-3678-5p	4.1e-05	0.000112
hsa-miR-499b-3p	4.2e-05	0.000114
hsa-miR-548at-3p	4.2e-05	0.000114
hsa-miR-6815-5p	4.2e-05	0.000115
hsa-miR-219a-2-3p	4.3e-05	0.000116
hsa-miR-6764-3p	4.3e-05	0.000116
hsa-miR-3130-5p	4.3e-05	0.000116
hsa-miR-544a	4.3e-05	0.000116
hsa-miR-6796-3p	4.3e-05	0.000116
hsa-miR-3168	4.4e-05	0.000117
hsa-miR-548ab	4.4e-05	0.000118
hsa-miR-376a-5p	4.4e-05	0.000118
hsa-miR-4666a-5p	4.4e-05	0.000118
hsa-miR-4782-5p	4.4e-05	0.000119
hsa-miR-1265	4.5e-05	0.00012
hsa-miR-3142	4.6e-05	0.000123
hsa-miR-582-3p	4.6e-05	0.000124
hsa-miR-4691-3p	4.7e-05	0.000124
hsa-miR-4433-5p	4.7e-05	0.000126
hsa-miR-6500-3p	4.8e-05	0.000127
hsa-miR-3127-5p	4.8e-05	0.000127
hsa-miR-4642	4.8e-05	0.000127
hsa-miR-16-1-3p	4.8e-05	0.000128
hsa-miR-1205	4.8e-05	0.000128
hsa-miR-4515	4.9e-05	0.000129
hsa-miR-4436a	4.9e-05	0.000129
hsa-miR-4643	5e-05	0.000131
hsa-miR-3134	5e-05	0.000132
hsa-miR-5194	5.1e-05	0.000133
hsa-miR-345-3p	5.1e-05	0.000133
hsa-miR-363-5p	5.1e-05	0.000134
hsa-miR-5009-3p	5.1e-05	0.000134
hsa-miR-6842-5p	5.2e-05	0.000135
hsa-miR-4465	5.2e-05	0.000135
hsa-miR-4484	5.2e-05	0.000136
hsa-miR-425-3p	5.3e-05	0.000137
hsa-miR-6715b-3p	5.3e-05	0.000138
hsa-miR-520d-3p	5.3e-05	0.000138
hsa-miR-3167	5.3e-05	0.000138
hsa-miR-379-3p	5.3e-05	0.000138
hsa-miR-1304-5p	5.3e-05	0.000139
hsa-miR-3074-3p	5.4e-05	0.000139
hsa-miR-6869-3p	5.4e-05	0.000139
hsa-miR-6790-3p	5.4e-05	0.000141
hsa-miR-4672	5.5e-05	0.000141
hsa-miR-362-5p	5.5e-05	0.000141
hsa-miR-1912	5.5e-05	0.000141
hsa-miR-4287	5.5e-05	0.000142
hsa-miR-614	5.5e-05	0.000142
hsa-miR-3529-5p	5.6e-05	0.000143
hsa-miR-510-5p	5.7e-05	0.000145
hsa-miR-4705	5.7e-05	0.000145
hsa-miR-3120-5p	5.7e-05	0.000145
hsa-miR-520f-5p	5.7e-05	0.000146
hsa-miR-3187-3p	5.7e-05	0.000146
hsa-miR-302a-5p	5.8e-05	0.000146
hsa-miR-532-5p	5.8e-05	0.000147
hsa-miR-6887-3p	5.8e-05	0.000147
hsa-miR-204-5p	5.8e-05	0.000147
hsa-miR-1468-5p	5.8e-05	0.000147
hsa-miR-548f-5p	5.8e-05	0.000147
hsa-miR-934	5.9e-05	0.00015
hsa-miR-627-3p	6e-05	0.000152
hsa-miR-584-5p	6e-05	0.000152
hsa-miR-4751	6.1e-05	0.000154
hsa-miR-632	6.1e-05	0.000155
hsa-miR-411-3p	6.2e-05	0.000155
hsa-miR-1343-5p	6.2e-05	0.000155
hsa-miR-3186-3p	6.3e-05	0.000157
hsa-miR-4673	6.3e-05	0.000157
hsa-miR-6741-3p	6.3e-05	0.000157
hsa-miR-5582-5p	6.3e-05	0.000158
hsa-miR-29a-3p	6.3e-05	0.000158
hsa-miR-6504-5p	6.4e-05	0.000158
hsa-miR-933	6.4e-05	0.000159
hsa-miR-300	6.4e-05	0.000159
hsa-miR-6797-5p	6.4e-05	0.000159
hsa-miR-767-3p	6.5e-05	0.000161
hsa-miR-5191	6.5e-05	0.000162
hsa-miR-22-3p	6.6e-05	0.000163
hsa-miR-6508-5p	6.6e-05	0.000163
hsa-miR-4748	6.6e-05	0.000163
hsa-miR-548n	6.8e-05	0.000166
hsa-miR-1251-3p	6.8e-05	0.000167
hsa-miR-18b-3p	6.8e-05	0.000167
hsa-miR-6846-5p	6.8e-05	0.000168
hsa-miR-106a-5p	6.9e-05	0.000169
hsa-miR-26a-1-3p	7e-05	0.000171
hsa-miR-7156-3p	7e-05	0.000171
hsa-miR-548al	7e-05	0.000172
hsa-miR-517-5p	7e-05	0.000172
hsa-miR-5706	7.1e-05	0.000173
hsa-miR-19a-5p	7.1e-05	0.000173
hsa-miR-6775-3p	7.1e-05	0.000174
hsa-miR-4330	7.1e-05	0.000174
hsa-miR-4766-3p	7.3e-05	0.000178
hsa-miR-6798-3p	7.4e-05	0.000179
hsa-miR-4264	7.4e-05	0.00018
hsa-miR-4803	7.4e-05	0.00018
hsa-miR-1304-3p	7.6e-05	0.000183
hsa-miR-4480	7.6e-05	0.000183
hsa-miR-3157-3p	7.6e-05	0.000184
hsa-miR-193a-3p	7.7e-05	0.000185
hsa-miR-3116	7.7e-05	0.000185
hsa-miR-2116-3p	7.7e-05	0.000185
hsa-miR-656-3p	7.8e-05	0.000186
hsa-miR-3925-5p	7.9e-05	0.00019
hsa-miR-1287-3p	7.9e-05	0.00019
hsa-miR-30c-1-3p	7.9e-05	0.00019
hsa-miR-6818-3p	7.9e-05	0.00019
hsa-miR-6826-5p	8.1e-05	0.000193
hsa-miR-450a-1-3p	8.1e-05	0.000193
hsa-miR-4768-5p	8.1e-05	0.000194
hsa-miR-200c-5p	8.2e-05	0.000195
hsa-miR-760	8.2e-05	0.000195
hsa-miR-4435	8.2e-05	0.000195
hsa-miR-28-5p	8.2e-05	0.000196
hsa-miR-552-5p	8.2e-05	0.000196
hsa-miR-6755-3p	8.3e-05	0.000197
hsa-miR-5694	8.3e-05	0.000197
hsa-miR-6511b-3p	8.3e-05	0.000197
hsa-miR-18b-5p	8.4e-05	0.000199
hsa-miR-3680-3p	8.4e-05	0.000199
hsa-miR-4652-5p	8.5e-05	0.0002
hsa-miR-323b-3p	8.5e-05	0.0002
hsa-miR-3662	8.5e-05	0.000201
hsa-miR-1255b-5p	8.5e-05	0.000201
hsa-miR-3064-5p	8.5e-05	0.000201
hsa-miR-4679	8.6e-05	0.000202
hsa-miR-718	8.7e-05	0.000205
hsa-miR-3064-3p	8.7e-05	0.000205
hsa-miR-556-3p	8.8e-05	0.000205
hsa-miR-623	8.8e-05	0.000206
hsa-miR-6077	8.8e-05	0.000206
hsa-miR-8058	8.9e-05	0.000208
hsa-miR-6853-3p	8.9e-05	0.000208
hsa-miR-6832-3p	8.9e-05	0.000209
hsa-miR-4685-5p	8.9e-05	0.000209
hsa-miR-25-5p	9.1e-05	0.000211
hsa-miR-6834-5p	9.1e-05	0.000211
hsa-miR-6778-3p	9.2e-05	0.000212
hsa-miR-4747-5p	9.2e-05	0.000212
hsa-miR-335-3p	9.2e-05	0.000213
hsa-miR-501-5p	9.2e-05	0.000213
hsa-miR-5692c	9.2e-05	0.000213
hsa-miR-4657	9.2e-05	0.000213
hsa-miR-7849-3p	9.2e-05	0.000213
hsa-miR-500a-5p	9.3e-05	0.000214
hsa-miR-433-5p	9.3e-05	0.000214
hsa-miR-3127-3p	9.3e-05	0.000215
hsa-miR-6715b-5p	9.4e-05	0.000216
hsa-miR-30b-3p	9.4e-05	0.000217
hsa-miR-643	9.5e-05	0.000217
hsa-miR-548ba	9.5e-05	0.000219
hsa-miR-6836-3p	9.6e-05	0.00022
hsa-miR-498	9.6e-05	0.00022
hsa-miR-34c-3p	9.6e-05	0.00022
hsa-miR-6786-3p	9.6e-05	0.00022
hsa-miR-6881-5p	9.7e-05	0.000222
hsa-miR-634	9.8e-05	0.000224
hsa-miR-6802-3p	9.9e-05	0.000226
hsa-miR-6829-5p	0.0001	0.000228
hsa-miR-4661-3p	0.0001	0.000228
hsa-miR-3622b-3p	0.000101	0.00023
hsa-miR-4999-3p	0.000102	0.000231
hsa-miR-4714-3p	0.000102	0.000232
hsa-miR-4273	0.000102	0.000232
hsa-miR-4731-5p	0.000103	0.000233
hsa-miR-568	0.000103	0.000233
hsa-miR-302e	0.000103	0.000233
hsa-miR-758-5p	0.000103	0.000233
hsa-miR-6833-5p	0.000103	0.000234
hsa-miR-875-5p	0.000103	0.000234
hsa-miR-4700-3p	0.000104	0.000234
hsa-miR-3605-3p	0.000104	0.000236
hsa-miR-591	0.000105	0.000236
hsa-miR-6742-5p	0.000105	0.000237
hsa-miR-4253	0.000105	0.000237
hsa-miR-558	0.000106	0.000238
hsa-miR-4660	0.000107	0.00024
hsa-miR-4999-5p	0.000107	0.00024
hsa-miR-520e	0.000107	0.000241
hsa-miR-4695-3p	0.000107	0.000241
hsa-miR-4328	0.000108	0.000242
hsa-miR-4761-5p	0.000108	0.000242
hsa-miR-6752-3p	0.00011	0.000245
hsa-miR-4692	0.00011	0.000245
hsa-miR-4703-3p	0.00011	0.000246
hsa-miR-4293	0.000111	0.000247
hsa-miR-6782-3p	0.000111	0.000248
hsa-miR-3925-3p	0.000112	0.000248
hsa-miR-4424	0.000112	0.000249
hsa-miR-6715a-3p	0.000113	0.00025
hsa-miR-653-5p	0.000113	0.00025
hsa-miR-17-5p	0.000113	0.000251
hsa-miR-7114-5p	0.000114	0.000252
hsa-miR-4770	0.000116	0.000257
hsa-miR-3177-5p	0.000116	0.000257
hsa-miR-1293	0.000118	0.00026
hsa-miR-151a-3p	0.000118	0.000261
hsa-miR-4312	0.000119	0.000261
hsa-miR-6863	0.000119	0.000261
hsa-miR-548am-3p	0.00012	0.000264
hsa-miR-3683	0.00012	0.000264
hsa-miR-1910-3p	0.00012	0.000264
hsa-miR-6811-5p	0.000121	0.000266
hsa-miR-6507-5p	0.000123	0.000269
hsa-miR-4726-3p	0.000123	0.000269
hsa-miR-658	0.000123	0.000269
hsa-miR-4737	0.000123	0.000269
hsa-miR-523-3p	0.000123	0.000269
hsa-miR-1250-3p	0.000123	0.000269
hsa-miR-4772-3p	0.000124	0.00027
hsa-miR-3924	0.000125	0.000272
hsa-miR-3686	0.000125	0.000273
hsa-miR-891a-5p	0.000126	0.000274
hsa-miR-4275	0.000126	0.000275
hsa-miR-106b-3p	0.000127	0.000276
hsa-miR-21-5p	0.000128	0.000277
hsa-miR-1273e	0.000128	0.000277
hsa-miR-8062	0.000128	0.000277
hsa-miR-653-3p	0.000129	0.000279
hsa-miR-7109-5p	0.00013	0.00028
hsa-miR-4752	0.00013	0.000281
hsa-miR-6829-3p	0.000131	0.000283
hsa-miR-7854-3p	0.000132	0.000284
hsa-miR-323a-3p	0.000133	0.000285
hsa-miR-3157-5p	0.000133	0.000286
hsa-miR-6766-3p	0.000134	0.000287
hsa-miR-639	0.000134	0.000288
hsa-miR-4322	0.000134	0.000289
hsa-miR-5590-3p	0.000135	0.00029
hsa-miR-3162-3p	0.000136	0.000292
hsa-miR-107	0.000137	0.000294
hsa-miR-5090	0.000137	0.000294
hsa-miR-873-5p	0.000137	0.000294
hsa-miR-3158-5p	0.000139	0.000297
hsa-miR-4787-3p	0.000141	0.0003
hsa-miR-1296-3p	0.000141	0.000301
hsa-miR-4681	0.000141	0.000302
hsa-miR-4496	0.000142	0.000302
hsa-miR-6503-3p	0.000142	0.000302
hsa-miR-4698	0.000143	0.000303
hsa-miR-17-3p	0.000143	0.000303
hsa-miR-6751-5p	0.000143	0.000304
hsa-miR-8067	0.000143	0.000304
hsa-miR-3672	0.000145	0.000307
hsa-miR-4670-3p	0.000146	0.000308
hsa-miR-4296	0.000147	0.000311
hsa-miR-3202	0.000149	0.000314
hsa-miR-1229-3p	0.000149	0.000314
hsa-miR-542-5p	0.00015	0.000316
hsa-miR-651-5p	0.000151	0.000317
hsa-miR-619-3p	0.000151	0.000318
hsa-miR-6785-3p	0.000151	0.000318
hsa-mir-135b	0.000151	0.000318
hsa-miR-454-5p	0.000152	0.000319
hsa-miR-431-5p	0.000155	0.000325
hsa-miR-5701	0.000157	0.000327
hsa-miR-4292	0.000157	0.000328
hsa-miR-4524b-5p	0.000158	0.00033
hsa-miR-4635	0.000159	0.00033
hsa-miR-3179	0.00016	0.000332
hsa-miR-4283	0.00016	0.000332
hsa-miR-589-3p	0.000161	0.000334
hsa-miR-6759-5p	0.000161	0.000335
hsa-miR-6864-3p	0.000162	0.000336
hsa-miR-26b-3p	0.000164	0.000339
hsa-miR-4419a	0.000164	0.00034
hsa-miR-501-3p	0.000165	0.000341
hsa-miR-3975	0.000165	0.000341
hsa-miR-4491	0.000167	0.000345
hsa-miR-4267	0.000168	0.000346
hsa-miR-570-5p	0.00017	0.000349
hsa-miR-548ai	0.00017	0.000349
hsa-miR-3144-5p	0.00017	0.00035
hsa-miR-361-3p	0.000171	0.000351
hsa-miR-6736-5p	0.000173	0.000354
hsa-miR-6805-3p	0.000173	0.000354
hsa-miR-941	0.000174	0.000356
hsa-miR-4419b	0.000176	0.00036
hsa-miR-3065-3p	0.000176	0.00036
hsa-miR-3126-3p	0.000176	0.00036
hsa-miR-1539	0.000176	0.000361
hsa-miR-550b-2-5p	0.000177	0.000361
hsa-miR-4632-3p	0.000177	0.000362
hsa-miR-6784-5p	0.000179	0.000366
hsa-miR-6763-3p	0.000181	0.000368
hsa-miR-1908-3p	0.000182	0.00037
hsa-miR-577	0.000182	0.00037
hsa-miR-563	0.000182	0.000371
hsa-miR-452-3p	0.000183	0.000372
hsa-miR-604	0.000184	0.000373
hsa-miR-7850-5p	0.000185	0.000375
hsa-miR-6511a-5p	0.000186	0.000376
hsa-miR-514b-5p	0.000186	0.000377
hsa-miR-4713-5p	0.000187	0.000379
hsa-miR-181c-5p	0.000189	0.000383
hsa-miR-496	0.00019	0.000383
hsa-miR-4726-5p	0.00019	0.000383
hsa-miR-6082	0.00019	0.000383
hsa-miR-593-5p	0.00019	0.000383
hsa-miR-7974	0.00019	0.000383
hsa-miR-4781-5p	0.00019	0.000384
hsa-miR-103a-3p	0.000192	0.000386
hsa-miR-4793-5p	0.000193	0.000389
hsa-miR-4519	0.000196	0.000394
hsa-miR-6858-3p	0.000198	0.000398
hsa-miR-4512	0.000199	0.000399
hsa-miR-6812-3p	0.0002	0.000401
hsa-miR-4285	0.000202	0.000403
hsa-miR-6852-5p	0.000203	0.000406
hsa-miR-3138	0.000204	0.000407
hsa-miR-1285-5p	0.000205	0.00041
hsa-miR-99a-3p	0.000206	0.000411
hsa-miR-8052	0.000206	0.000411
hsa-miR-8082	0.000207	0.000413
hsa-miR-4693-3p	0.000208	0.000414
hsa-miR-3174	0.000208	0.000415
hsa-miR-6131	0.000209	0.000417
hsa-miR-6885-3p	0.00021	0.000417
hsa-miR-92a-2-5p	0.000212	0.000421
hsa-miR-8064	0.000213	0.000422
hsa-miR-449a	0.000213	0.000422
hsa-miR-6818-5p	0.000213	0.000422
hsa-miR-8055	0.000216	0.000428
hsa-miR-921	0.000217	0.000428
hsa-miR-579-3p	0.000217	0.000428
hsa-miR-552-3p	0.000217	0.000428
hsa-miR-4771	0.000218	0.000431
hsa-miR-6128	0.00022	0.000433
hsa-miR-6070	0.000221	0.000435
hsa-miR-1285-3p	0.000223	0.000438
hsa-miR-105-3p	0.000227	0.000445
hsa-miR-4729	0.000229	0.000448
hsa-miR-1470	0.000229	0.000448
hsa-miR-5700	0.00023	0.000449
hsa-miR-4483	0.000231	0.00045
hsa-miR-4716-3p	0.000233	0.000454
hsa-miR-6807-3p	0.000233	0.000454
hsa-miR-4525	0.000233	0.000455
hsa-miR-329-3p	0.000234	0.000455
hsa-miR-6771-3p	0.000234	0.000456
hsa-miR-331-3p	0.000236	0.000459
hsa-miR-6839-5p	0.000236	0.000459
hsa-miR-6511a-3p	0.000237	0.00046
hsa-miR-6718-5p	0.000237	0.000461
hsa-miR-450a-2-3p	0.000237	0.000461
hsa-miR-4464	0.000238	0.000461
hsa-miR-4526	0.000238	0.000461
hsa-miR-4280	0.000239	0.000463
hsa-miR-4457	0.000239	0.000463
hsa-miR-548c-5p	0.000241	0.000465
hsa-miR-548o-5p	0.000241	0.000465
hsa-miR-548am-5p	0.000241	0.000465
hsa-miR-3152-5p	0.000241	0.000466
hsa-miR-4743-5p	0.000242	0.000467
hsa-miR-549a	0.000244	0.00047
hsa-miR-6840-3p	0.000244	0.000471
hsa-miR-3164	0.000245	0.000471
hsa-miR-4294	0.000247	0.000475
hsa-miR-1250-5p	0.000249	0.000479
hsa-miR-34c-5p	0.00025	0.00048
hsa-miR-1234-3p	0.000251	0.000482
hsa-miR-491-5p	0.000251	0.000482
hsa-miR-4722-5p	0.000253	0.000485
hsa-miR-4260	0.000254	0.000487
hsa-miR-4755-3p	0.000255	0.000487
hsa-miR-3920	0.000256	0.000489
hsa-miR-183-3p	0.000256	0.00049
hsa-miR-7113-3p	0.000259	0.000495
hsa-miR-3678-3p	0.000261	0.000498
hsa-miR-1225-3p	0.000261	0.000499
hsa-miR-3688-3p	0.000264	0.000503
hsa-miR-4256	0.000264	0.000503
hsa-miR-4493	0.000264	0.000503
hsa-miR-4500	0.000268	0.00051
hsa-miR-33b-5p	0.000271	0.000515
hsa-miR-635	0.000271	0.000516
hsa-miR-939-3p	0.000272	0.000517
hsa-miR-4725-3p	0.000273	0.000519
hsa-miR-371b-3p	0.000274	0.000521
hsa-miR-6866-3p	0.000277	0.000524
hsa-miR-6756-3p	0.000277	0.000525
hsa-miR-378g	0.00028	0.000531
hsa-miR-4520a-5p	0.000285	0.000539
hsa-miR-4520b-5p	0.000285	0.000539
hsa-miR-3917	0.000286	0.00054
hsa-miR-3591-5p	0.000287	0.000541
hsa-miR-571	0.000287	0.000541
hsa-miR-22-5p	0.000288	0.000542
hsa-miR-188-3p	0.000288	0.000543
hsa-miR-1227-3p	0.000291	0.000547
hsa-miR-4684-5p	0.000292	0.000549
hsa-miR-3688-5p	0.000295	0.000554
hsa-miR-4289	0.000296	0.000555
hsa-miR-99b-5p	0.000297	0.000557
hsa-miR-588	0.000298	0.000558
hsa-miR-4432	0.000299	0.00056
hsa-miR-223-3p	0.000299	0.00056
hsa-miR-6069	0.000302	0.000564
hsa-miR-4796-3p	0.000302	0.000564
hsa-miR-575	0.000302	0.000564
hsa-miR-543	0.000303	0.000565
hsa-miR-6773-3p	0.000305	0.000569
hsa-miR-518a-3p	0.000307	0.000571
hsa-miR-6738-5p	0.000307	0.000571
hsa-miR-6871-3p	0.000309	0.000575
hsa-miR-640	0.00031	0.000575
hsa-miR-1245a	0.00031	0.000575
hsa-miR-6819-3p	0.000312	0.000578
hsa-miR-3689b-3p	0.000316	0.000585
hsa-miR-3689c	0.000316	0.000585
hsa-miR-132-3p	0.000318	0.000588
hsa-miR-519e-3p	0.000318	0.000588
hsa-miR-6795-3p	0.000322	0.000594
hsa-miR-3664-3p	0.000324	0.000595
hsa-miR-7856-5p	0.000324	0.000595
hsa-miR-5587-5p	0.000327	0.0006
hsa-miR-1237-3p	0.000329	0.000603
hsa-miR-212-5p	0.000329	0.000604
hsa-miR-3189-5p	0.000331	0.000607
hsa-miR-4251	0.000331	0.000607
hsa-miR-8056	0.000332	0.000609
hsa-miR-7158-5p	0.000336	0.000615
hsa-miR-198	0.000338	0.000619
hsa-miR-499b-5p	0.000347	0.000633
hsa-miR-4788	0.000348	0.000635
hsa-miR-4297	0.000353	0.000642
hsa-miR-1257	0.000353	0.000642
hsa-miR-30c-5p	0.000355	0.000644
hsa-miR-4713-3p	0.000358	0.000649
hsa-miR-5197-5p	0.00036	0.000653
hsa-miR-4716-5p	0.000363	0.000657
hsa-miR-29b-3p	0.000365	0.000661
hsa-miR-4664-3p	0.000366	0.000663
hsa-miR-196b-5p	0.000367	0.000663
hsa-miR-6824-3p	0.000368	0.000666
hsa-miR-4316	0.00037	0.000668
hsa-miR-6744-5p	0.00037	0.000668
hsa-miR-1233-3p	0.00037	0.000669
hsa-miR-3912-3p	0.000371	0.00067
hsa-miR-3922-3p	0.000378	0.000681
hsa-miR-7976	0.000378	0.000681
hsa-miR-1273g-5p	0.000379	0.000681
hsa-miR-1286	0.000383	0.000689
hsa-miR-636	0.000384	0.00069
hsa-miR-4455	0.000386	0.000693
hsa-miR-4528	0.000387	0.000694
hsa-miR-2117	0.00039	0.000697
hsa-miR-611	0.00039	0.000698
hsa-miR-4427	0.000391	0.000698
hsa-miR-302d-5p	0.000391	0.000699
hsa-miR-4649-3p	0.000391	0.000699
hsa-miR-15a-5p	0.000393	0.000701
hsa-miR-584-3p	0.000398	0.000709
hsa-miR-6514-5p	0.000399	0.000711
hsa-miR-34b-3p	0.000401	0.000714
hsa-miR-5682	0.000403	0.000716
hsa-miR-2115-5p	0.000405	0.000719
hsa-miR-6873-5p	0.000411	0.000728
hsa-miR-4307	0.000411	0.000729
hsa-miR-6780a-3p	0.000412	0.000731
hsa-miR-3150a-3p	0.000414	0.000733
hsa-miR-409-5p	0.000415	0.000734
hsa-miR-4266	0.000419	0.00074
hsa-miR-6823-3p	0.000422	0.000745
hsa-miR-4318	0.000424	0.000747
hsa-miR-1255b-2-3p	0.000425	0.00075
hsa-miR-4802-3p	0.000426	0.00075
hsa-miR-6892-5p	0.000426	0.000751
hsa-miR-3607-5p	0.000428	0.000753
hsa-miR-329-5p	0.000431	0.000757
hsa-miR-6839-3p	0.000432	0.000759
hsa-miR-380-3p	0.000435	0.000763
hsa-miR-4783-5p	0.000435	0.000763
hsa-miR-1271-3p	0.000435	0.000763
hsa-miR-488-5p	0.000436	0.000764
hsa-miR-6870-3p	0.000438	0.000768
hsa-miR-6745	0.000439	0.00077
hsa-miR-93-3p	0.00044	0.000771
hsa-miR-654-3p	0.000444	0.000777
hsa-miR-662	0.000449	0.000784
hsa-miR-3682-5p	0.000449	0.000784
hsa-miR-151a-5p	0.000451	0.000787
hsa-miR-302a-3p	0.000452	0.00079
hsa-miR-6726-3p	0.000453	0.000791
hsa-miR-3944-3p	0.000458	0.000797
hsa-miR-3690	0.000458	0.000798
hsa-miR-548aq-5p	0.000459	0.000799
hsa-miR-624-5p	0.000464	0.000806
hsa-miR-5688	0.000467	0.00081
hsa-miR-4714-5p	0.000467	0.000811
hsa-miR-4647	0.00047	0.000814
hsa-miR-4418	0.000476	0.000823
hsa-miR-4317	0.000476	0.000824
hsa-miR-569	0.000477	0.000825
hsa-miR-548w	0.000478	0.000826
hsa-miR-6890-3p	0.000478	0.000826
hsa-miR-3692-3p	0.000479	0.000826
hsa-miR-1245b-3p	0.000481	0.00083
hsa-miR-4763-5p	0.000487	0.00084
hsa-miR-487a-3p	0.000489	0.000842
hsa-miR-129-2-3p	0.000491	0.000846
hsa-miR-6868-5p	0.000494	0.000851
hsa-miR-7111-3p	0.000495	0.000852
hsa-miR-130a-3p	0.000498	0.000857
hsa-miR-548g-3p	0.000499	0.000858
hsa-miR-30c-2-3p	0.000502	0.000862
hsa-miR-6788-5p	0.000507	0.00087
hsa-miR-6804-3p	0.000508	0.000872
hsa-miR-4645-3p	0.000509	0.000873
hsa-miR-3189-3p	0.000513	0.000879
hsa-miR-6789-3p	0.000517	0.000885
hsa-miR-93-5p	0.000518	0.000886
hsa-miR-4662b	0.00052	0.00089
hsa-miR-6884-5p	0.000522	0.000893
hsa-miR-1236-3p	0.000523	0.000894
hsa-miR-6888-5p	0.000532	0.000908
hsa-miR-587	0.000533	0.000909
hsa-miR-1302	0.000539	0.000918
hsa-miR-6847-3p	0.000543	0.000925
hsa-miR-6717-5p	0.000544	0.000926
hsa-miR-3929	0.000548	0.000933
hsa-miR-670-5p	0.000551	0.000936
hsa-miR-548ag	0.000551	0.000937
hsa-miR-4650-3p	0.000552	0.000937
hsa-miR-135b-3p	0.000553	0.000939
hsa-miR-5685	0.000553	0.000939
hsa-miR-4687-5p	0.000557	0.000945
hsa-miR-4790-3p	0.00056	0.00095
hsa-miR-4498	0.000567	0.000959
hsa-miR-4804-5p	0.000567	0.000959
hsa-miR-4745-3p	0.000573	0.000966
hsa-miR-548j-3p	0.000573	0.000966
hsa-miR-4722-3p	0.000574	0.000968
hsa-miR-3916	0.000574	0.000968
hsa-miR-4288	0.000577	0.000972
hsa-miR-4717-3p	0.000585	0.000983
hsa-miR-208a-3p	0.000588	0.000988
hsa-miR-422a	0.000595	0.000998
