# Supplementary material for: Differences in microRNA expression between melanoma and healthy adjacent skin
Source: BMC Dermatol. 2019 Jan 5;19:1. doi: 10.1186/s12895-018-0081-1 (PMC6321655; doi:10.1186/s12895-018-0081-1)
Supplement: Supplementary file 2 — Differentially expressed microRNA in melanoma tissues compared to healthy adjacent skin according to a microarray analysis. (XLS 42 kb) [file 12895_2018_81_MOESM2_ESM.xls]

## Sheet: Лист1
Additional file 2. Differentially expressed microRNA in melanoma tissues compared to healthy adjacent skin according to a microarray analysis
microRNA	Linear fold-change	ANOVA p-value	FDR p-value
hsa-miR-138-5p	41.27	0.001396	0.006552
hsa-miR-146b-5p	11.1	0.010916	0.031533
hsa-miR-664b-3p	9.16	0.003245	0.012359
hsa-miR-146a-5p	8.94	0.000457	0.002883
hsa-miR-509-3-5p	7.53	0.018521	0.046982
hsa-miR-510-5p	6.79	0.012327	0.034694
hsa-miR-514b-5p	6.75	0.014653	0.039195
hsa-miR-4306	5.66	1.2e-05	0.000268
hsa-miR-363-3p	5.43	0.007301	0.02301
hsa-miR-20b-5p	4.71	0.001391	0.00654
hsa-miR-30b-5p	4.61	0.002914	0.011412
hsa-miR-660-5p	4.48	0.006055	0.020088
hsa-miR-4261	4.23	0.006965	0.022291
hsa-miR-18a-5p	4.01	0.001883	0.008173
hsa-miR-4454	3.76	0.01252	0.035131
hsa-miR-92b-3p	3.45	0.001672	0.007486
hsa-miR-25-3p	3.25	0.00275	0.010925
hsa-miR-18b-5p	3.21	0.014594	0.039132
hsa-miR-425-5p	2.98	0.013075	0.036202
hsa-miR-1914-3p	2.97	0.001184	0.005827
hsa-miR-29a-3p	2.95	0.006274	0.020585
hsa-miR-17-5p	2.95	0.012372	0.034805
hsa-miR-1287-5p	2.64	0.007132	0.022689
hsa-miR-7975	2.64	0.012529	0.035131
hsa-miR-20a-5p	2.54	0.013758	0.037558
hsa-miR-106b-5p	2.53	0.002467	0.010075
hsa-miR-30d-5p	2.24	0.009914	0.02927
hsa-miR-151a-3p	2.22	0.04815	0.10165
hsa-miR-324-5p	2.12	0.004754	0.016592
hsa-miR-151b	2.06	0.005886	0.019622
hsa-miR-548s	-2.01	8e-06	0.000195
hsa-miR-3117-5p	-2.01	0.000134	0.001208
hsa-miR-548at-3p	-2.01	0.002705	0.010777
hsa-miR-4763-5p	-2.01	0.007285	0.02298
hsa-miR-4665-3p	-2.01	0.009376	0.028004
hsa-mir-3661	-2.01	0.01273	0.035588
hsa-miR-302b-5p	-2.02	5e-06	0.00015
hsa-miR-4666a-5p	-2.02	0.001181	0.005821
hsa-miR-1909-5p	-2.02	0.011399	0.032609
hsa-miR-525-3p	-2.03	1.38e-07	1.7e-05
hsa-miR-5011-3p	-2.03	1e-06	6.5e-05
hsa-miR-518c-3p	-2.03	0.000498	0.003069
hsa-miR-3688-3p	-2.04	0.000655	0.003747
hsa-miR-4683	-2.05	1.2e-05	0.000265
hsa-miR-101-5p	-2.05	1.6e-05	0.000308
hsa-miR-568	-2.06	5.2e-05	0.000667
hsa-miR-661	-2.06	0.000512	0.00313
hsa-miR-4666a-3p	-2.07	4.18e-07	2.9e-05
hsa-let-7c-3p	-2.07	0.016957	0.043902
hsa-miR-6070	-2.08	0.004894	0.016929
hsa-miR-1251-3p	-2.09	0.000523	0.003173
hsa-miR-4452	-2.1	3.8e-05	0.00055
hsa-miR-7161-3p	-2.1	0.003218	0.012349
hsa-miR-1255b-2-3p	-2.1	0.013364	0.036751
hsa-miR-2052	-2.11	1.21e-07	1.7e-05
hsa-miR-892a	-2.12	7e-06	0.00018
hsa-miR-215-3p	-2.13	6.1e-05	0.000732
hsa-miR-4303	-2.13	0.000679	0.003851
hsa-let-7g-3p	-2.13	0.007145	0.022701
hsa-miR-4632-3p	-2.14	0.008566	0.025938
hsa-miR-4431	-2.15	2.5e-05	0.000406
hsa-miR-496	-2.15	6.6e-05	0.000771
hsa-miR-4277	-2.16	1.4e-05	0.00029
hsa-miR-5009-3p	-2.16	1.7e-05	0.000322
hsa-miR-4328	-2.16	8.8e-05	0.000915
hsa-miR-4802-3p	-2.16	0.0048	0.01671
hsa-miR-372-5p	-2.17	0.004244	0.015172
hsa-miR-217	-2.19	4.94e-08	1e-05
hsa-miR-454-5p	-2.19	2.4e-05	0.000397
hsa-miR-4790-3p	-2.19	9.2e-05	0.000944
hsa-miR-6876-3p	-2.19	0.003698	0.013745
hsa-miR-767-3p	-2.2	0.001349	0.006418
hsa-miR-1267	-2.2	0.010285	0.030084
hsa-miR-4482-5p	-2.22	2.7e-05	0.000439
hsa-miR-640	-2.22	0.012705	0.035548
hsa-miR-3920	-2.23	0.000308	0.002149
hsa-miR-6769a-3p	-2.23	0.013853	0.037727
hsa-miR-4796-5p	-2.24	2.19e-09	9.69e-07
hsa-miR-4639-3p	-2.24	0.030923	0.071089
hsa-miR-632	-2.25	0.014343	0.038647
hsa-miR-4756-3p	-2.25	0.014532	0.039014
hsa-miR-188-3p	-2.26	0.000548	0.003277
hsa-miR-548ab	-2.27	4e-05	0.000562
hsa-miR-3713	-2.27	6.3e-05	0.000749
hsa-miR-621	-2.28	2.83e-07	2.3e-05
hsa-miR-586	-2.3	0.000307	0.002149
hsa-miR-617	-2.3	0.000352	0.002383
hsa-miR-99a-3p	-2.31	0.000134	0.001208
hsa-miR-6786-3p	-2.31	0.004205	0.015088
hsa-miR-4675	-2.32	1.2e-05	0.000262
hsa-miR-5047	-2.34	0.000335	0.002297
hsa-miR-4680-5p	-2.35	4.15e-07	2.9e-05
hsa-miR-1253	-2.38	3.45e-09	1e-06
hsa-miR-5580-5p	-2.38	4e-05	0.000566
hsa-miR-4694-5p	-2.38	0.00317	0.012192
hsa-miR-4740-5p	-2.38	0.003514	0.013223
hsa-miR-619-3p	-2.39	5.7e-05	0.000708
hsa-miR-144-3p	-2.39	0.000191	0.001545
hsa-miR-3673	-2.43	6e-06	0.00017
hsa-miR-490-5p	-2.44	0.000134	0.001208
hsa-miR-4680-3p	-2.46	1.3e-05	0.00028
hsa-miR-7114-3p	-2.46	0.001098	0.005531
hsa-miR-6770-5p	-2.48	1.22e-07	1.7e-05
hsa-miR-372-3p	-2.49	3.1e-05	0.000478
hsa-miR-7112-3p	-2.51	4.07e-07	2.9e-05
hsa-miR-4503	-2.51	1.9e-05	0.000339
hsa-miR-6744-3p	-2.51	0.001008	0.005202
hsa-miR-7157-3p	-2.53	2.5e-05	0.000405
hsa-miR-449a	-2.55	7.5e-05	0.000838
hsa-miR-4524b-3p	-2.55	0.002422	0.00995
hsa-miR-4307	-2.56	0.001176	0.005802
hsa-miR-515-3p	-2.58	1.1e-05	0.00025
hsa-miR-6817-5p	-2.59	7.75e-09	2e-06
hsa-let-7c	-2.59	7e-06	0.000181
hsa-miR-1302	-2.59	0.00015	0.001321
hsa-miR-6783-3p	-2.61	6.8e-05	0.000783
hsa-let-7b	-2.61	7.9e-05	0.000865
hsa-miR-499b-3p	-2.62	0.0001	0.000996
hsa-miR-4768-5p	-2.69	4.7e-05	0.000628
hsa-miR-6756-3p	-2.7	0.003452	0.013044
hsa-miR-5694	-2.71	0.000425	0.002725
hsa-miR-487a-5p	-2.73	0.000413	0.002667
hsa-miR-33a-5p	-2.74	4.8e-05	0.000637
hsa-miR-3193	-2.82	0.00037	0.002464
hsa-miR-494-5p	-2.86	0.001554	0.007049
hsa-miR-6505-3p	-2.87	0.000446	0.002834
hsa-miR-1279	-2.9	1e-05	0.000227
hsa-miR-6507-5p	-2.97	0.001908	0.008259
hsa-miR-5196-3p	-2.98	0.017085	0.044117
hsa-miR-6764-3p	-3	0.000789	0.004323
hsa-miR-491-3p	-3.02	0.000682	0.003864
hsa-miR-3667-3p	-3.03	7e-06	0.000184
hsa-miR-4264	-3.11	7.7e-05	0.000851
hsa-let-7a-3p	-3.11	0.000478	0.002962
hsa-miR-6773-3p	-3.14	0.00018	0.001487
hsa-miR-4460	-3.27	1e-06	6.4e-05
hsa-miR-6892-3p	-3.29	0.03317	0.075145
hsa-miR-6761-5p	-3.37	0.000533	0.00321
hsa-miR-4720-3p	-3.38	6e-06	0.000172
hsa-miR-4300	-3.46	4.3e-05	0.000592
hsa-miR-877-3p	-3.72	0.001376	0.006498
